# Supplementary material for: A Comparison of Forensic Age Prediction Models Using Data From Four DNA Methylation Technologies
Source: Front Genet. 2020 Aug 19;11:932. doi: 10.3389/fgene.2020.00932 (PMC7466768; doi:10.3389/fgene.2020.00932)
Supplement: TABLE S1 — Summary of variable factors between DNA methylation technologies. [file Table_1.XLSX]

## Sheet: Tabelle1
	Supplementary Table S1. Summary of variable factors between DNA methylation technologies.
	Technology	Bisulfite conversion kit	DNA input	Amplicon length	PCR cycles
	EpiTYPER®	EZ DNA MethylationTM Kit (Zymo Research)	300 ng	191-362 bp	45
	Pyrosequencing	Qiagen 96-well bisulfite conversion kit (Qiagen)	1 mg	146-308 bp	45
	MiSeq	MethylEdge® Bisulphite Conversion System (Promega)	50 ng	165-308 bp	32
	SNaPshotTM	MethylEdge® Bisulphite Conversion System (Promega)	100 ng	49-111 bp	34
