# Supplementary material for: A Comparison of Forensic Age Prediction Models Using Data From Four DNA Methylation Technologies
Source: Front Genet. 2020 Aug 19;11:932. doi: 10.3389/fgene.2020.00932 (PMC7466768; doi:10.3389/fgene.2020.00932)
Supplement: TABLE S2 — Specific multiplex protocol details for SNaPshotTM. [file Table_2.XLSX]

## Sheet: Tabelle1
	Supplementary Table S2. Specific multiplex protocol details for SNaPshotTM.
	PCR
	Reagent	Volumen per sample (µL)
	GeneAMP 10X PCR Buffer II (Applied Biosystems)	1.5
	MgCl2 (Applied Biosystems)	3.9
	dNTPs (Applied Biosystems)	1
	AmpliTaq Gold DNA Polymerase (Applied Biosystems)	0.3
	Bovine serum albumin	1.5
	PCR primer mix	1
	Bisulfite converted DNA (7.5 ng)	1.5
	Nuclease-free water	3
	Thermocycling conditions: 95ºC for 11 min 34 cycles of 94ºC for 20s, 60ºC for 1 min, 72ºC for 30s 72°C for 7 min
	Exosap
	Reagent	Volumen per sample (µL)
	PCR product	1.25
	IllustraTM ExoStarTM 1-Step (GE Healthcare)	0.5
	Thermocycling conditions: 37ºC for 45 minutes, 80ºC for 15 min
	Single Base Extension (SNaPshotTM)
	Reagent	Volumen per sample (µL)
	Purified PCR product	1.75
	SNaPshot™ Multiplex Kit (Applied Biosystems)	2.5
	SBE primer mix	1.5
	Thermocycling conditions: 30 cycles of 96ºC for 10s, 52ºC for 5s, 60ºC for 30s
	Sap
	Reagent	Volumen per sample (µL)
	SNaPshot product	5.75
	IllustraTM Shrimp Alkaline Phosphatase (GE Healthcare)	1
	Thermocycling conditions: 37ºC for 80 min, 85ºC for 15 min
	Capillary electrophoresis
	Genetic Analizer	ABI 3130
	GeneMapper software	v3.2.1
