# Supplementary material for: A Comparison of Forensic Age Prediction Models Using Data From Four DNA Methylation Technologies
Source: Front Genet. 2020 Aug 19;11:932. doi: 10.3389/fgene.2020.00932 (PMC7466768; doi:10.3389/fgene.2020.00932)
Supplement: TABLE S3 — DNA methylation data (β-values) for ELOVL2, FHL2, MIR29B2_C1, and MIR29B2_C2 for the 84 common controls (18–99 years old) analyzed using EpiTYPER®, pyrosequencing, MiSeq, and SNaPshotTM. [file Table_3.XLSX]

## Sheet: Tabelle1
Supplementary Table S3. DNA methylation data (β-values) for ELOVL2, FHL2, MIR29B2_C1 and MIR29B2_C2 for the 84 common controls (18-99 years old) analyzed using EpiTYPER®, pyrosequencing, MiSeq and SNaPshotTM.
SampleID	Age	ELOVL2_EpiTYPER	FHL2_EpiTYPER	MIR29B2_C1_EpiTYPER	MIR29B2_C2_EpiTYPER	ELOVL2_Pyro	FHL2_Pyro	MIR29B2_C1_Pyro	ELOVL2_MiSeq	FHL2_MiSeq	MIR29B2_C1_MiSeq	MIR29B2_C2_MiSeq	ELOVL2_SNaP	FHL2_SNaP	MIR29B2_C2_SNaP
1A	18	0.3	0.305	0.875	0.935	0.26	0.27	0.807	0.288	0.309	0.851	0.905	0.398	0.237	0.946
1B	19	0.21	0.245	0.815	0.92	0.25	0.32	0.787	0.342	0.268	0.828	0.933	0.372	0.255	0.929
1C	20	0.3	0.255	0.79	0.93	0.25	0.24	0.793	0.263	0.286	0.839	0.927	0.367	0.223	0.914
1D	21	0.305	0.27	0.795	0.925	0.26	0.28	0.68	0.186	0.296	0.798	0.889	0.37	0.289	0.919
1E	22	0.295	0.305	0.8	0.895	0.26	0.28	NA	0.304	0.312	0.814	0.874	0.388	0.285	0.919
1F	23	0.3	0.26	0.735	0.88	0.25	0.28	0.733	0.276	0.281	0.79	0.899	0.389	0.27	0.909
1G	24	0.315	0.28	0.815	0.93	0.31	0.24	0.787	0.277	0.32	0.835	0.902	0.409	0.267	0.926
1H	25	0.32	0.265	0.665	0.795	0.27	0.27	0.653	0.352	0.303	0.693	0.793	0.435	0.275	0.878
2A	26	0.35	0.32	0.845	0.92	0.37	0.34	0.803	0.338	0.323	0.877	0.92	0.501	0.305	0.929
2B	27	0.32	0.315	0.705	0.85	0.33	0.28	0.707	0.312	0.374	0.748	0.853	0.452	0.344	0.894
2C	28	0.375	0.27	0.685	0.855	0.3	0.34	0.697	0.366	0.404	0.755	0.826	0.482	0.334	0.879
9C	29	0.335	0.31	0.645	0.765	0.28	0.34	0.663	0.339	0.352	0.691	0.797	0.45	0.335	0.862
2D	29	0.32	0.21	0.665	0.77	0.36	0.28	0.617	0.313	0.335	0.746	0.831	0.452	0.295	0.876
9D	30	0.355	0.35	0.78	0.935	0.32	0.32	0.527	0.354	0.365	0.78	0.88	0.43	0.328	0.905
2E	30	0.375	0.36	0.64	0.785	0.33	0.34	0.637	0.348	0.401	0.674	0.805	0.461	0.338	0.864
9E	31	0.32	0.335	0.71	0.87	0.33	0.32	0.71	0.386	0.378	0.803	0.841	0.562	0.448	0.735
2F	31	0.385	0.3	0.78	0.865	0.36	0.32	0.743	0.443	0.344	0.782	0.864	0.498	0.271	0.9
9F	32	0.3	0.335	0.675	0.84	0.29	0.35	0.663	0.338	0.365	0.744	0.862	0.436	0.309	0.872
2G	32	0.335	0.47	0.65	0.87	0.32	0.36	0.663	0.357	0.394	0.718	0.84	0.479	0.349	0.873
9G	33	0.335	0.4	0.69	0.815	0.32	0.33	0.677	0.342	0.405	0.741	0.835	0.496	0.323	0.871
2H	33	0.38	0.28	0.655	0.795	0.32	0.29	0.65	0.428	0.35	0.743	0.788	0.493	0.294	0.869
3A	34	0.35	0.31	0.635	0.74	0.34	0.34	0.617	0.342	0.357	0.633	0.734	0.451	0.316	0.808
9H	34	0.38	0.385	0.7	0.82	0.33	0.42	0.693	0.43	0.387	0.763	0.858	0.506	0.367	0.88
10A	35	0.395	0.355	0.58	0.72	0.4	0.35	0.607	0.433	0.393	0.665	0.732	0.55	0.341	0.837
3B	35	0.38	0.35	0.73	0.845	0.37	0.36	0.693	0.36	0.376	0.744	0.843	0.505	0.333	0.884
10B	36	0.38	0.385	0.53	0.7	0.34	0.35	0.573	0.399	0.408	0.627	0.73	0.5	0.349	0.811
3C	36	0.39	0.345	0.625	0.73	0.35	0.38	0.62	0.384	0.397	0.66	0.719	0.505	0.373	0.823
10C	37	0.37	0.33	0.665	0.865	0.33	0.37	0.647	0.356	0.444	0.693	0.784	0.514	0.393	0.853
3D	37	0.375	0.44	0.58	0.745	0.37	0.42	0.61	0.395	0.418	0.648	0.742	0.499	0.397	0.836
10D	38	0.365	0.42	0.405	0.625	0.36	0.41	0.533	0.454	0.387	0.589	0.678	0.465	0.347	0.744
3E	38	0.39	0.41	0.675	0.82	0.4	0.38	0.68	0.394	0.424	0.73	0.8	0.498	0.352	0.872
10E	39	0.32	0.395	0.49	0.705	0.35	0.36	0.517	0.369	0.395	0.589	0.656	0.489	0.392	0.747
3F	39	0.405	0.405	0.625	0.76	0.38	0.42	0.627	0.412	0.447	0.699	0.78	0.52	0.406	0.852
10F	40	0.39	0.41	0.61	0.72	0.36	0.39	0.613	0.425	0.438	0.69	0.798	0.519	0.387	0.813
3G	40	0.45	0.37	0.58	0.745	0.38	0.39	0.547	0.384	0.366	0.59	0.693	0.489	0.34	0.797
10G	41	0.375	0.425	0.375	0.59	0.32	0.43	0.42	0.371	0.431	0.485	0.567	0.492	0.401	0.695
3H	41	0.37	0.37	0.56	0.73	0.38	0.38	0.613	0.411	0.426	0.65	0.737	0.549	0.474	0.75
4A	42	0.375	0.355	0.595	0.73	0.39	0.35	0.603	0.396	0.349	0.674	0.728	0.528	0.335	0.797
10H	42	0.4	0.345	0.52	0.63	0.31	0.37	0.52	0.376	0.375	0.565	0.609	0.495	0.372	0.77
11A	43	0.385	0.435	0.545	0.71	0.36	0.4	0.537	0.367	0.42	0.589	0.673	0.502	0.365	0.738
4B	43	0.405	0.47	0.55	0.705	0.39	0.43	0.543	0.444	0.441	0.643	0.738	0.543	0.373	0.765
11B	44	0.38	0.335	0.525	0.69	0.42	0.37	0.567	0.432	0.437	0.653	0.695	0.404	0.237	0.924
4C	44	0.385	0.38	0.5	0.625	0.35	0.4	0.537	0.383	0.458	0.568	0.667	0.515	0.425	0.762
11C	45	0.405	0.4	0.5	0.635	0.38	0.37	0.557	0.407	0.436	0.607	0.685	0.511	0.398	0.768
4D	45	0.45	0.405	0.58	0.67	0.44	0.41	0.523	0.451	0.456	0.671	0.721	0.581	0.405	0.806
11D	46	0.435	NA	0.45	0.585	0.44	0.43	0.74	0.444	0.419	0.606	0.667	0.542	0.392	0.747
4E	46	0.44	0.415	0.585	0.7	0.4	0.4	0.577	0.409	0.477	0.62	0.7	0.521	0.356	0.775
11E	47	0.42	0.4	0.64	0.73	0.37	0.41	NA	0.436	0.472	0.682	0.749	0.559	0.399	0.837
4F	47	0.405	0.455	0.5	0.645	0.4	0.4	0.457	0.376	0.477	0.533	0.634	0.525	0.381	0.696
11F	48	0.43	0.4	0.505	0.675	0.42	0.4	0.55	0.374	0.49	0.606	0.697	0.536	0.393	0.763
4G	48	0.385	0.365	0.595	0.68	0.38	0.38	0.657	0.387	0.415	0.691	0.78	0.52	0.37	0.815
11G	49	0.38	0.525	0.57	0.68	0.37	0.53	0.623	0.409	0.54	0.659	0.727	0.537	0.396	0.737
4H	49	0.41	0.395	0.53	0.67	0.36	0.41	0.567	0.458	0.425	0.593	0.662	0.505	0.362	0.767
5A	50	0.465	0.44	0.465	0.63	0.45	0.5	0.503	0.472	0.528	0.58	0.656	0.556	0.475	0.734
11H	50	0.4	0.425	0.36	0.54	0.34	0.44	0.427	0.376	0.484	0.461	0.528	0.538	0.444	0.633
5B	51	0.38	0.375	0.465	0.63	0.34	0.44	0.473	0.432	0.458	0.553	0.635	0.56	0.441	0.661
5C	52	0.45	0.405	0.55	0.68	0.42	0.43	0.53	0.476	0.45	0.607	0.679	0.548	0.389	0.757
5D	53	0.4	NA	0.45	0.59	0.39	0.47	0.403	0.412	0.436	0.541	0.63	0.526	0.391	0.743
5E	54	0.41	0.485	0.395	0.54	0.39	0.53	0.48	0.463	0.539	0.511	0.575	0.562	0.489	0.685
5F	55	0.44	0.46	0.515	0.665	0.43	0.49	0.513	0.423	0.514	0.57	0.638	0.537	0.461	0.748
5G	56	0.525	0.495	0.51	0.61	0.45	0.48	0.517	0.545	0.561	0.548	0.632	0.607	0.462	0.731
5H	57	0.5	0.515	0.38	0.515	0.48	0.53	0.447	0.499	0.581	0.502	0.507	0.612	0.498	0.595
6A	58	0.385	0.45	0.425	0.51	0.37	0.54	0.457	0.432	0.555	0.494	0.545	0.548	0.477	0.648
6C	60	0.475	0.425	0.505	0.595	0.42	0.44	0.52	0.496	0.51	0.569	0.608	0.584	0.422	0.725
6D	61	0.5	0.42	0.38	0.485	0.43	0.47	0.353	0.534	0.51	0.436	0.491	0.621	0.469	0.604
6E	62	0.5	0.525	0.395	0.49	0.49	0.56	0.423	0.593	0.656	0.491	0.555	0.589	0.514	0.644
6F	63	0.485	0.53	0.395	0.505	0.4	0.5	0.457	0.446	0.596	0.501	0.532	0.589	0.496	0.68
6G	64	0.63	0.455	0.38	0.47	0.59	0.45	0.407	0.656	0.534	0.494	0.509	0.736	0.451	0.648
6H	65	0.495	0.5	0.29	0.405	0.41	0.52	0.327	0.465	0.581	0.425	0.488	0.847	0.443	0.544
7A	66	0.435	0.44	0.44	0.55	0.45	0.53	0.477	0.441	0.525	0.545	0.668	0.55	0.428	0.686
7B	67	0.545	0.57	0.495	0.635	0.52	0.57	0.557	0.615	0.601	0.597	0.649	0.528	0.391	0.811
7C	68	0.505	0.66	0.31	0.42	0.48	0.6	0.363	0.484	0.646	0.348	0.421	0.609	0.55	0.547
7D	70	0.48	0.525	0.265	0.41	0.42	0.53	0.457	0.576	0.566	0.361	0.452	0.6	0.499	0.558
7E	71	0.545	0.475	0.42	0.46	0.49	0.52	0.443	0.493	0.591	0.493	0.554	0.619	0.482	0.67
7F	72	0.55	0.52	0.26	0.4	0.55	0.54	0.337	0.538	0.581	0.38	0.427	0.616	0.507	0.531
7G	73	0.525	0.605	0.38	0.53	0.46	0.62	0.453	0.458	0.65	0.482	0.549	0.638	0.553	0.657
7H	74	0.78	0.51	0.33	0.4	0.75	0.48	0.427	0.8	0.533	0.37	0.366	0.861	0.453	0.546
8A	76	0.495	0.57	0.37	0.43	0.52	0.56	0.387	0.6	0.598	0.419	0.431	0.673	0.526	0.602
8C	78	0.545	0.595	0.325	0.41	0.5	0.62	0.38	0.566	0.679	0.365	0.379	0.66	0.589	0.563
8D	79	0.54	0.53	0.41	0.525	0.51	0.59	0.62	0.566	0.585	0.486	0.491	0.669	0.544	0.679
8G	92	0.585	0.53	0.28	0.35	0.58	0.61	0.357	0.61	0.635	0.355	0.389	0.707	0.577	0.558
8H	96	0.59	0.63	0.26	0.325	0.56	0.63	0.32	0.615	0.67	0.335	0.373	0.695	0.607	0.482
9A	97	0.555	0.67	0.335	0.4	0.51	0.67	0.367	0.609	0.711	0.404	0.432	0.651	0.597	0.556
9B	99	0.65	0.735	0.255	0.365	0.59	0.72	0.333	0.626	0.697	0.349	0.393	0.731	0.674	0.469
